# Supplementary material for: Quantification and Statistical Analysis Methods for Vessel Wall Components from Stained Images with Masson's Trichrome
Source: PLoS One. 2016 Jan 13;11(1):e0146954. doi: 10.1371/journal.pone.0146954 (PMC4711946; doi:10.1371/journal.pone.0146954)
Supplement: S1 Appendix — (TXT) [file pone.0146954.s001.txt]

num_permuta = 10000000   # Number of resamplings
cores = 4   # Number of cores
rc  = floor(num_permuta/cores)   # Number of resamplings per core

# Assume H0 is true: there is no difference between the group means. Merge both groups
population = rbind(group1,group2)

# Observed mean difference
diff.obs = mean(group1) - mean(group2)

workerFunc <- function(...) {
   # Number of times that the mean difference from resamplings is as large or larger
   # than the observed mean difference
   times = 0

   for (i in 1:rc) { 
      # Random permutation without replacement from population
      group1.random = sample(population,nrow(group1),replace=FALSE)
      group2.random = setdiff(population,group1.random)
      if abs(mean(group1.random) - mean(group2.random)) >= abs(diff.obs)
	 times = times + 1
   }
   return(times)
}

# Creates cluster
values = 1:4
cl = makeCluster(cores)

# Export global values to cluster
clusterExport(cl, 'diff.observ')
clusterExport(cl, 'rc')
clusterExport(cl, 'population')
clusterExport(cl, 'group1')

# Parallelize computation 
res = parLapply(cl, values, workerFunc)

# Stop cluster
stopCluster(cl)

# p-value calculation (equation (7))
pValue = (sum(unlist(res))+1)/(num_permuta+1)
